# Supplementary material for: Circadian Clock Gene Period Contributes to Diapause via GABAeric-Diapause Hormone Pathway in Bombyx mori
Source: Biology (Basel). 2021 Aug 30;10(9):842. doi: 10.3390/biology10090842 (PMC8469157; doi:10.3390/biology10090842)
Supplement: Supplementary file 1 [file biology-10-00842-s001.zip]

Archive with 1 entries (1 files):
- biology-1327441-supplementary.pdf
